# Supplementary material for: Integrated In Silico Prioritization of Antidiabetic Phytochemicals from Uvaria chamae P. Beauv. Based on Docking, Induced-Fit Docking, QSAR, and ADMET Analyses
Source: Molecules. 2026 May 29;31(11):1879. doi: 10.3390/molecules31111879 (PMC13257571; doi:10.3390/molecules31111879)
Supplement: Supplementary file 1 [file molecules-31-01879-s001.zip]

Archive with 1 entries (1 files):
- molecules-4284169-supplementary.pdf
